# Supplementary material for: Functional Connectivity and MRI Radiomics Biomarkers of Cognitive and Brain Reserve in Post-Stroke Cognitive Impairment Prediction—A Study Protocol
Source: Life (Basel). 2025 Jan 20;15(1):131. doi: 10.3390/life15010131 (PMC11767096; doi:10.3390/life15010131)
Supplement: Supplementary file 1 [file life-15-00131-s001.zip]

Archive with 1 entries (1 files):
- life-3287952-supplementary.pdf
